# Supplementary material for: Transcriptomics Reveal Altered Metabolic and Signaling Pathways in Podocytes Exposed to C16 Ceramide-Enriched Lipoproteins
Source: Genes (Basel). 2020 Feb 7;11(2):178. doi: 10.3390/genes11020178 (PMC7073971; doi:10.3390/genes11020178)
Supplement: Supplementary file 1 [file genes-11-00178-s001.zip]

Archive with 18 entries (18 files):
- Table S10.docx
- Figure S1.docx
- Figure S2.docx
- Figure S3.docx
- Figure S4.docx
- Figure S5.docx
- Figure S6.docx
- Figure S7.docx
- Figure S8.docx
- Table S1.docx
- Table S2.docx
- Table S3.docx
- Table S4.docx
- Table S5.docx
- Table S6.docx
- Table S7.docx
- Table S8.docx
- Table S9.docx
